# Supplementary material for: Multi-omics analysis provides insights into lignocellulosic biomass degradation by Laetiporus sulphureus ATCC 52600
Source: Biotechnol Biofuels. 2021 Apr 17;14:96. doi: 10.1186/s13068-021-01945-7 (PMC8052766; doi:10.1186/s13068-021-01945-7)
Supplement: Supplementary file 2 — Additional file 2: Table S1. Main genes involved in brown-rot wood decay identified in L. sulphureus ATCC 52600 genome. Table S2. Differential expression of CAZymes in the transcriptome of L. sulphureus ATCC 52600. Table S3. Proteins identified with statistical significance in the exoproteomes of L. sulphureus ATCC 52600 cultivated on different substrates. [file 13068_2021_1945_MOESM2_ESM.xlsx]

## Sheet: Table S1. Genome
Table S1: Main genes involved in brown-rot wood decay identified in L. sulphureus ATCC 52600 genome.
Biological function¹	ACNO²	CAZy domain³	Pfam⁴	Gene Ontology⁴
Alcohol dehydrogenase	g6380		PF00465	GO:0055114
Alcohol dehydrogenase	g5195		PF08240	GO:0055114
Alcohol dehydrogenase	g5187		PF08240	GO:0055114
Alcohol dehydrogenase	g10830		PF08240	GO:0055114
Alcohol dehydrogenase	g3144		PF08240	GO:0055114
Alcohol dehydrogenase	g8606		PF08240	GO:0055114
Alcohol dehydrogenase	g7411		PF08240	GO:0055114
Alcohol dehydrogenase	g11990		PF08240	GO:0055114
Alcohol dehydrogenase	g3367		PF08240	GO:0055114
Alcohol dehydrogenase	g8607		PF08240	GO:0055114
Alcohol dehydrogenase	g10841		PF08240	GO:0055114
Alcohol dehydrogenase	g3626		PF08240	GO:0055114
Alcohol dehydrogenase	g12012		PF08240	GO:0055114
Alcohol dehydrogenase	g9787		PF08240	GO:0055114
Alcohol dehydrogenase	g10656		PF08240	GO:0055114
Alcohol dehydrogenase	g7261		PF08240	GO:0055114
Alcohol dehydrogenase	g5559		PF08240	GO:0055114
Alcohol dehydrogenase	g5722		PF08240	GO:0055114
Alcohol dehydrogenase	g10273		PF08240	GO:0055114
Alcohol dehydrogenase	g8603		PF08240	GO:0055114
Alcohol dehydrogenase	g4099		PF08240	GO:0055114
Alcohol dehydrogenase	g9792		PF08240	GO:0055114
Alcohol dehydrogenase	g9699		PF08240	GO:0055114
Alcohol dehydrogenase	g8605		PF08240	GO:0055114
Alcohol dehydrogenase	g5186		PF08240	GO:0055114
Alcohol dehydrogenase	g8604		PF08240	GO:0055114
Alcohol dehydrogenase	g6600		PF08240	GO:0055114
Alcohol dehydrogenase	g7206		PF08240	GO:0055114
Alcohol dehydrogenase	g10946		PF08240	GO:0055114
Alcohol dehydrogenase	g4817		PF08240	GO:0055114
Alcohol dehydrogenase	g5410		PF08240	GO:0016491
Aldo/keto reductases	g1207		PF00248	GO:0051268
Aldo/keto reductases	g6238		PF00106	GO:0045703			.
Aldo/keto reductases	g2998		PF00106	GO:0045703
Aldo/keto reductases	g9611		PF00248	GO:0036131			.
Aldo/keto reductases	g6239		PF00248	GO:0036131
Aldo/keto reductases	g183		PF00248	GO:0016616
Aldo/keto reductases	g8385		PF00248	GO:0016614
Aldo/keto reductases	g8409		PF00248	GO:0016614
Aldo/keto reductases	g5476		PF00248	GO:0016491			.
Aldo/keto reductases	g8363		PF00248	GO:0016491
Aldo/keto reductases	g1561		PF00248	GO:0016491
Aldo/keto reductases	g9667		PF00248	GO:0016491
Aldo/keto reductases	g1208		PF00248	GO:0016491
Aldo/keto reductases	g309		PF00248	GO:0004033
Aldo/keto reductases	g11642		PF00248	GO:0004033			.
Aldo/keto reductases	g7228		PF00248	GO:0004033			.
Aldo/keto reductases	g5094		PF00248	GO:0004033			.
Aldo/keto reductases	g9348		PF00248	GO:0004033
Aldo/keto reductases	g1738		PF00248	GO:0004033
Aldo/keto reductases	g428		PF00248	GO:0004033
Aldo/keto reductases	g1926		PF00248	GO:0004033
Aldo/keto reductases	g9359		PF00248	GO:0004033
Aldo/keto reductases	g1206		PF00248	GO:0004033
Aldo/keto reductases	g6419		PF00248	GO:0004033
Aldo/keto reductases	g11863		PF00248	GO:0004033
Aldo/keto reductases	g5728		PF00248	GO:0004033
Aldo/keto reductases	g3443		PF00248	GO:0004033
Aldo/keto reductases	g781		PF00248	GO:0004033
Aldo/keto reductases	g5337		PF00248	GO:0004033
Aldo/keto reductases	g306		PF00248	GO:0004033
Aldo/keto reductases	g310		PF00248	GO:0004033
Aldo/keto reductases	g9502		PF00248
Aldo/keto reductases	g2470		PF00248	GO:0005829
Catalases	g9489		PF00199	GO:0004096
Catalases	g840		PF00199	GO:0004096
Catalases	g9613		PF00199	GO:0004096
Catalases	g6487		PF00199	GO:0004096
CAZymes	g6686	AA1_1	PF07732	GO:0016491
CAZymes	g6683	AA1_1	PF07732	GO:0016491
CAZymes	g8610	AA1_1	PF07732	GO:0016491
CAZymes	g7795	AA1_2	PF07732	GO:0016491
CAZymes	g6518	AA1_3	PF07732	GO:0016491
CAZymes	g6517	AA1_3	PF07732	GO:0016491
CAZymes	g2443	AA14
CAZymes	g2453	AA14
CAZymes	g4415	AA2	PF00141	GO:000460
CAZymes	g11846	AA2	PF00141	GO:000460
CAZymes	g9621	AA3_2	PF00732	GO:0016614
CAZymes	g2135	AA3_2	PF00732	GO:0016614
CAZymes	g8584	AA3_2	PF00732	GO:0016614
CAZymes	g4523	AA3_2	PF00732	GO:0016614
CAZymes	g4217	AA3_2	PF00732	GO:0016614
CAZymes	g5206	AA3_2	PF00732	GO:0016614
CAZymes	g4134	AA3_2	PF00732	GO:0016614
CAZymes	g9280	AA3_2	PF00732	GO:0016614
CAZymes	g5357	AA3_2	PF00732	GO:0016614
CAZymes	g2839	AA3_2	PF00732	GO:0016614
CAZymes	g5675	AA3_2	PF00732	GO:0016614
CAZymes	g5673	AA3_2	PF00732	GO:0016614
CAZymes	g11629	AA3_2	PF00732	GO:0016614
CAZymes	g4633	AA3_2	PF00732	GO:0016614
CAZymes	g5677	AA3_2	PF00732	GO:0016614
CAZymes	g7131	AA3_2	PF00732	GO:0016614
CAZymes	g9755	AA3_2	PF00732	GO:0016614
CAZymes	g10342	AA3_2	PF00732	GO:0016614
CAZymes	g9052	AA3_2	PF00732	GO:0016614
CAZymes	g10582	AA3_2	PF00732	GO:0016614
CAZymes	g10333	AA3_2	PF00732	GO:0016614
CAZymes	g1654	AA3_2	PF00732	GO:0016614
CAZymes	g11313	AA3_2	PF00732	GO:0016614
CAZymes	g11919	AA3_2	PF00732	GO:0016614
CAZymes	g5674	AA3_2	PF00732	GO:0016614
CAZymes	g10603	AA3_3	PF00732	GO:0016614
CAZymes	g10793	AA3_3	PF00732	GO:0016614
CAZymes	g1439	AA3_3	PF00732	GO:0016614
CAZymes	g6800	AA5_1	PF07250
CAZymes	g10078	AA5_1	PF07250
CAZymes	g8037	AA5_1	PF07250
CAZymes	g3022	AA6	PF01565
CAZymes	g5558	AA7	PF01565	GO:0016614
CAZymes	g9758	AA7	PF01565	GO:0016614
CAZymes	g9846	AA7	PF01565	GO:0016614
CAZymes	g5557	AA7	PF01565	GO:0016614
CAZymes	g9756	AA7	PF01565	GO:0016614
CAZymes	g7793	AA7	PF01565	GO:0016614
CAZymes	g1150	AA7	PF08031	GO:0016614
CAZymes	g8320	AA9	PF03443	GO:0008810
CAZymes	g4622	AA9	PF03443	GO:0008810		.
CAZymes	g11545	CBM13
CAZymes	g9150	CBM21	PF03370	GO:0005515
CAZymes	g5869	CE1	PF02230	GO:0052689
CAZymes	g11268	CE1	PF10503	GO:0046555
CAZymes	g9609	CE16	PF00657	GO:0047178
CAZymes	g8935	CE16	PF00657	GO:0016788
CAZymes	g6860	CE16	PF00657	GO:0016788
CAZymes	g8936	CE16	PF00657	GO:0016788
CAZymes	g463	CE16	PF00657	GO:0016298
CAZymes	g408	CE16
CAZymes	g5832	CE4	PF01522	GO:0046555
CAZymes	g3716	CE4	PF01522	GO:0004099
CAZymes	g850	CE4	PF01522	GO:0004099
CAZymes	g11253	CE8	PF01095	GO:0030599
CAZymes	g9045	CE9	PF01979	GO:0008448
CAZymes	g3105	GH1	PF00232	GO:0080079
CAZymes	g1578	GH1	PF00232	GO:0080079
CAZymes	g4476	GH10	PF00331	GO:0031176
CAZymes	g4477	GH10	PF00331	GO:0031176
CAZymes	g4480	GH10	PF00331	GO:0031176
CAZymes	g11241	GH105
CAZymes	g10050	GH115	PF15979
CAZymes	g6325	GH115	PF15979
CAZymes	g6326	GH115	PF15979
CAZymes	g11425	GH12	PF01670
CAZymes	g1179	GH12	PF01670
CAZymes	g7642	GH125	PF06824	GO:0003824
CAZymes	g6508	GH127	PF07944
CAZymes	g7653	GH128	PF11790	GO:0004553
CAZymes	g6747	GH128	PF11790
CAZymes	g9936	GH13_1	PF00128	GO:0004556
CAZymes	g10029	GH13_1	PF00128	GO:0004556
CAZymes	g10027	GH13_1	PF00128	GO:0004556
CAZymes	g358	GH13_22	PF00128	GO:0004556
CAZymes	g11510	GH13_3	PF06202	GO:0004135
CAZymes	g3965	GH13_5	PF00128	GO:0033927
CAZymes	g3719	GH13_8	PF00128	GO:0004553
CAZymes	g10741	GH15	PF00723	GO:0004553
CAZymes	g980	GH15/CBM20	PF00723	GO:0004553
CAZymes	g5782	GH16	PF03935	GO:0071555
CAZymes	g9803	GH16	PF03935	GO:0071555
CAZymes	g9777	GH16	PF00722	GO:0042973
CAZymes	g3000	GH16	PF03935	GO:0015926
CAZymes	g5783	GH16	PF03935	GO:0015926
CAZymes	g5996	GH16	PF03935	GO:0015926
CAZymes	g11355	GH16	PF00722	GO:0004553
CAZymes	g584	GH16	PF00722	GO:0004553
CAZymes	g1130	GH16	PF00722	GO:0004553
CAZymes	g7511	GH16	PF00722	GO:0004553
CAZymes	g589	GH16	PF00722	GO:0004553
CAZymes	g5560	GH16	PF00722	GO:0004553
CAZymes	g3042	GH16	PF00722	GO:0004553
CAZymes	g8957	GH16	PF00722	GO:0004553
CAZymes	g949	GH16	PF00722	GO:0004553
CAZymes	g6001	GH16	PF00722	GO:0004553
CAZymes	g942	GH16	PF00722	GO:0004553
CAZymes	g6806	GH16	PF00722	GO:0004553
CAZymes	g6679	GH16	PF00722	GO:0004553
CAZymes	g10572	GH17	PF00332	GO:0004553
CAZymes	g9491	GH18	PF00704	GO:0004553
CAZymes	g834	GH18	PF00704	GO:0004553
CAZymes	g10854	GH18	PF00704	GO:0004553
CAZymes	g10852	GH18	PF00704	GO:0004553
CAZymes	g5150	GH18	PF00704	GO:0004553
CAZymes	g3493	GH18	PF00704	GO:0004553
CAZymes	g3348	GH18	PF00704	GO:0004553
CAZymes	g7839	GH18	PF00704	GO:0004553
CAZymes	g10664	GH18	PF00704	GO:0004553
CAZymes	g8446	GH2		GO:0004567
CAZymes	g11656	GH2		GO:0004567
CAZymes	g10758	GH2	PF00703	GO:0004553			.
CAZymes	g8819	GH20	PF00728	GO:0004553			.
CAZymes	g7611	GH20	PF00728	GO:0004553			.
CAZymes	g7008	GH20	PF00728	GO:0004553			.
CAZymes	g9743	GH27	PF16499	GO:0052692			.
CAZymes	g450	GH27	PF16499	GO:0052692
CAZymes	g4275	GH27	PF16499	GO:0004557
CAZymes	g9719	GH28	PF00295	GO:0047911
CAZymes	g9665	GH28	PF00295	GO:0004650
CAZymes	g11755	GH28	PF00295	GO:0004650
CAZymes	g5621	GH28	PF00295	GO:0004650
CAZymes	g3800	GH28	PF00295	GO:0004650
CAZymes	g9822	GH28	PF00295	GO:0004650
CAZymes	g5615	GH28	PF00295	GO:0004650
CAZymes	g7390	GH3	PF00933	GO:0009044
CAZymes	g2032	GH3	PF00933	GO:0008422
CAZymes	g10482	GH3	PF00933	GO:0008422
CAZymes	g11777	GH3	PF00933	GO:0008422
CAZymes	g5210	GH3	PF00933	GO:0008422
CAZymes	g1211	GH30_3	PF02055	GO:0046557
CAZymes	g4624	GH31	PF01055	GO:0090599
CAZymes	g53	GH31	PF01055	GO:0061634
CAZymes	g5582	GH31	PF01055	GO:0033919
CAZymes	g3209	GH31	PF01055	GO:0004558
CAZymes	g11423	GH35	PF01301	GO:0004565
CAZymes	g11208	GH37	PF07492	GO:0005829
CAZymes	g10264	GH37	PF01204	GO:0004555
CAZymes	g10021	GH38	PF01074	GO:0004559
CAZymes	g7555	GH43_24	PF04616	GO:0004553
CAZymes	g2096	GH47	PF01532	GO:0004571
CAZymes	g9214	GH47	PF01532	GO:0004571
CAZymes	g10983	GH47	PF01532	GO:0004571
CAZymes	g5063	GH47	PF01532	GO:0004571
CAZymes	g7000	GH47	PF01532	GO:0004571
CAZymes	g3731	GH47	PF01532	GO:0004571
CAZymes	g3204	GH5_12	PF00150	GO:0050295
CAZymes	g9447	GH5_12		GO:0050295
CAZymes	g8628	GH5_15	PF00150	GO:0046557
CAZymes	g1885	GH5_22	PF00150	GO:0004553
CAZymes	g1886	GH5_22	PF00150	GO:0004553
CAZymes	g2233	GH5_5	PF00150	GO:0004553
CAZymes	g2238	GH5_5	PF00150	GO:0004553
CAZymes	g7477	GH5_50	PF00150	GO:0046557
CAZymes	g284	GH5_50	PF00150	GO:0046557
CAZymes	g2372	GH5_7	PF00150	GO:0016985
CAZymes	g680	GH5_7	PF00150	GO:0016985
CAZymes	g247	GH5_9	PF00150	GO:0046557
CAZymes	g8562	GH5_9		GO:0046557
CAZymes	g5598	GH5_9		GO:0046557
CAZymes	g3550	GH5_9	PF00150	GO:0004338
CAZymes	g4121	GH5_9	PF00150	GO:0004338
CAZymes	g7154	GH51	PF06964	GO:0046556
CAZymes	g7175	GH51	PF06964	GO:0046556
CAZymes	g2955	GH53	PF07745	GO:0031218
CAZymes	g635	GH55		GO:0042973
CAZymes	g634	GH55		GO:0004338
CAZymes	g249	GH55		GO:0004338
CAZymes	g9461	GH55		GO:0004338
CAZymes	g251	GH55		GO:0004338
CAZymes	g36	GH63	PF16923	GO:0004555
CAZymes	g8442	GH7	PF00840	GO:0004555
CAZymes	g11270	GH71	PF03659	GO:0051118
CAZymes	g1405	GH71	PF03659	GO:0051118
CAZymes	g8284	GH71	PF03659	GO:0051118
CAZymes	g10778	GH71	PF03659	GO:0051118
CAZymes	g11126	GH78	PF05592	GO:0004555
CAZymes	g11124	GH78	PF05592	GO:0004555
CAZymes	g11125	GH78	PF05592
CAZymes	g6329	GH79	PF16862	GO:0033925
CAZymes	g9909	GH79	PF16862	GO:0004566
CAZymes	g9978	GH85	PF03644	GO:0033925
CAZymes	g3306	GH88	PF07470	GO:0016798
CAZymes	g3307	GH88
CAZymes	g6996	GH89	PF12971	GO:0004561
CAZymes	g4354	GH92	PF07971	GO:0016798
CAZymes	g9899	GH92	PF07971	GO:0016798
CAZymes	g9634	GH92	PF07971	GO:0016798
CAZymes	g6677	GH95		GO:0004560
CAZymes	g853	GT1		GO:0016906
CAZymes	g331	GT15	PF01793	GO:0000030
CAZymes	g4127	GT15	PF01793	GO:0000030
CAZymes	g4542	GT15	PF01793	GO:0000030
CAZymes	g8892	GT15	PF01793	GO:0000030
CAZymes	g1451	GT2	PF03142	GO:0050501
CAZymes	g6682	GT2	PF13641	GO:0016758		.	.
CAZymes	g769	GT2	PF13641	GO:0016757
CAZymes	g10441	GT2	PF00535	GO:0004582
CAZymes	g11763	GT2	PF13641	GO:0004582
CAZymes	g2675	GT2	PF03142	GO:0004100
CAZymes	g4471	GT2	PF03142	GO:0004100
CAZymes	g599	GT2	PF03142	GO:0004100
CAZymes	g11653	GT2	PF08407	GO:0004100
CAZymes	g1166	GT2	PF08407	GO:0004100
CAZymes	g6521	GT2	PF13632	GO:0004100
CAZymes	g7017	GT2	PF13641	GO:0004100
CAZymes	g9419	GT2	PF13641	GO:0004100
CAZymes	g6805	GT2	PF13632			.	.
CAZymes	g6812	GT2	PF13632			.	.
CAZymes	g3998	GT20	PF00982	GO:0005946
CAZymes	g8194	GT20	PF00982	GO:0005946
CAZymes	g9514	GT20	PF00982	GO:0005946
CAZymes	g9208	GT21	PF13506	GO:0016757
CAZymes	g2633	GT22	PF03901	GO:0052926
CAZymes	g11039	GT22	PF03901	GO:0016757
CAZymes	g8032	GT22	PF03901	GO:0016757
CAZymes	g11452	GT22	PF03901	GO:0000009
CAZymes	g4102	GT23
CAZymes	g9521	GT24	PF06427	GO:0003980
CAZymes	g10609	GT25
CAZymes	g3478	GT28		GO:0046835
CAZymes	g11550	GT3		GO:0004373
CAZymes	g11136	GT31	PF01762	GO:0008378
CAZymes	g3360	GT32	PF04488	GO:0000030
CAZymes	g5575	GT32	PF04488
CAZymes	g4670	GT33		GO:0004578
CAZymes	g6476	GT35
CAZymes	g8522	GT39	PF02366	GO:0004169
CAZymes	g10862	GT39	PF02366	GO:0000030
CAZymes	g5415	GT39	PF02366	GO:0000030
CAZymes	g3219	GT4	PF13692	GO:0033832
CAZymes	g6561	GT4	PF13692	GO:0008194
CAZymes	g3161	GT4	PF13439	GO:0004378
CAZymes	g10248	GT4	PF15924	GO:0004377
CAZymes	g1844	GT41	PF13844	GO:0016757
CAZymes	g194	GT48	PF14288	GO:0003843
CAZymes	g6532	GT48	PF14288	GO:0003843
CAZymes	g10000	GT49	PF13896	GO:0015020			.
CAZymes	g8000	GT50	PF05007	GO:0016758
CAZymes	g1076	GT57	PF03155	GO:0016758
CAZymes	g3648	GT57	PF03155	GO:0016758
CAZymes	g285	GT58	PF05208	GO:0016758
CAZymes	g871	GT59	PF04922	GO:0004583
CAZymes	g6992	GT65	PF10250
CAZymes	g9173	GT65	PF10250
CAZymes	g530	GT66	PF02516	GO:0004576
CAZymes	g3809	GT69	PF11735	GO:0016757
CAZymes	g7453	GT69	PF11735	GO:0016757
CAZymes	g11552	GT69	PF11735
CAZymes	g4492	GT76	PF04188	GO:0004584
CAZymes	g1978	GT8	PF01501	GO:0016757
CAZymes	g2569	GT8	PF01501	GO:0016757
CAZymes	g4869	GT8	PF01501	GO:0016757
CAZymes	g4870	GT8	PF01501	GO:0016757
CAZymes	g6151	GT8	PF01501	GO:0016757
CAZymes	g3798	GT90	PF05686	GO:0016757
CAZymes	g1695	PL14_4					.
CAZymes	g3160	PL14_4
CAZymes	g7844	PL14_5
CAZymes	g9217	PL35
Ferroxidase	g4311		PF01491	GO:0004322			.
Glucose transporter	g6351		PF00083	GO:0022857			.
Glucose transporter	g8724		PF00083	GO:0022857
Glucose transporter	g3977		PF00083	GO:0022857
Glucose transporter	g3793		PF00083	GO:0022857
Glucose transporter	g9815		PF00083	GO:0022857
Glucose transporter	g6340		PF00083	GO:0022857			.
Glucose transporter	g3790		PF00083	GO:0022857
Glucose transporter	g10870		PF00083	GO:0022857
Glucose transporter	g8725		PF00083	GO:0022857
Glucose transporter	g2303		PF00083	GO:0022857			.
Glucose transporter	g6790		PF00083	GO:0022857
Glucose transporter	g4047		PF00083	GO:0022857
Glucose transporter	g8726		PF00083	GO:0022857
Glucose transporter	g3613		PF00389	GO:0022857			.
Glycerolphosphate transporter	g2340		PF00083	GO:0022857
Glycerolphosphate transporter	g6569		PF00083	GO:0022857
Glycerolphosphate transporter	g11968		PF00083	GO:0022857
Low-Molecular-Weight (LMW)*	g9972	Oxalate decarboxylase	PF00190	GO:0046564
Low-Molecular-Weight (LMW)*	g9975	Oxalate decarboxylase	PF00190	GO:0046564
Low-Molecular-Weight (LMW)*	g4033	Oxalate decarboxylase	PF00190	GO:0046564
Low-Molecular-Weight (LMW)*	g4043	Oxalate decarboxylase	PF00190	GO:0046564
Low-Molecular-Weight (LMW)*	g5302	Oxalate decarboxylase	PF00190	GO:0046564
Low-Molecular-Weight (LMW)*	g3543	Hydroquinone dehalogenase		GO:0052716
Low-Molecular-Weight (LMW)*	g1050	Hydroquinone dehalogenase	PF00724	GO:0052690
Low-Molecular-Weight (LMW)*	g10071	Hydroquinone dehalogenase	PF00724	GO:0052690			.
Low-Molecular-Weight (LMW)*	g2570	Hydroquinone dehalogenase	PF00724	GO:0052690
Mannose transporter	g7851		PF00083
Mannose transporter	g10745		PF00083
Mannose transporter	g3508		PF00083
Mannose transporter	g3511		PF00083
Mannose transporter	g6482		PF00083
P450	g4167		PF00067	GO:0016705
P450	g1993		PF00067	GO:0016705
P450	g10093		PF00067	GO:0016705
P450	g6929		PF00067	GO:0016705
P450	g7983		PF00067	GO:0016705
P450	g11294		PF00067	GO:0016705
P450	g11906		PF00067	GO:0016705
P450	g7982		PF00067	GO:0016705
P450	g7117		PF00067	GO:0016705
P450	g1994		PF00067	GO:0016705
P450	g11636		PF00067	GO:0016705
P450	g10094		PF00067	GO:0016705
P450	g9916		PF00067	GO:0016705
P450	g744		PF00067	GO:0016705
P450	g7744		PF00067	GO:0016705
P450	g5467		PF00067	GO:0016705
P450	g8211		PF00067	GO:0016705
P450	g8891		PF00067	GO:0016705
P450	g7151		PF00067	GO:0016705
P450	g3288		PF00067	GO:0016705
P450	g10089		PF00067	GO:0016705
P450	g8210		PF00067	GO:0016705
P450	g11015		PF00067	GO:0016705
P450	g9993		PF00067	GO:0016705
P450	g1492		PF00067	GO:0016705
P450	g7388		PF00067	GO:0016705
P450	g11967		PF00067	GO:0016705
P450	g11230		PF00067	GO:0016705
P450	g3778		PF00067	GO:0016705
P450	g1125		PF00067	GO:0016705
P450	g5262		PF00067	GO:0016705
P450	g7338		PF00067	GO:0016705
P450	g5466		PF00067	GO:0016705
P450	g5146		PF00067	GO:0016705
P450	g7986		PF00067	GO:0016705
P450	g11330		PF00067	GO:0016705
P450	g1791		PF00067	GO:0016705
P450	g8521		PF00067	GO:0016705
P450	g746		PF00067	GO:0016705
P450	g11918		PF00067	GO:0016705
P450	g5245		PF00067	GO:0016705
P450	g11084		PF00067	GO:0016705
P450	g1995		PF00067	GO:0016705
P450	g10		PF00067	GO:0016705
P450	g1095		PF00067	GO:0016705
P450	g8326		PF00067	GO:0016705
P450	g6429		PF00067	GO:0016705
P450	g11667		PF00067	GO:0016705
P450	g6769		PF00067	GO:0016705
P450	g7702		PF00067	GO:0016705
P450	g6573		PF00067	GO:0016705
P450	g6161		PF00067	GO:0016705
P450	g8912		PF00067	GO:0016705
P450	g11674		PF00067	GO:0016705
P450	g11099		PF00067	GO:0016705
P450	g11907		PF00067	GO:0016705
P450	g7066		PF00067	GO:0016705
P450	g8750		PF00067	GO:0016705
P450	g5074		PF00067	GO:0016705
P450	g7150		PF00067	GO:0016705
P450	g10213		PF00067	GO:0016705
P450	g883		PF00067	GO:0016705
P450	g6360		PF00067	GO:0016705
P450	g1553		PF00067	GO:0016705
P450	g8749		PF00067	GO:0016705
P450	g7758		PF00067	GO:0016705
P450	g9148		PF00067	GO:0016705
P450	g4021		PF00067	GO:0016705
P450	g9659		PF00067	GO:0016705
P450	g4663		PF00067	GO:0016705
P450	g4691		PF00067	GO:0016705
P450	g666		PF00067	GO:0016705
P450	g4575		PF00067	GO:0016705
P450	g10268		PF00067	GO:0016705
P450	g7116		PF00067	GO:0016705
P450	g5257		PF00067	GO:0016705
P450	g8236		PF00067	GO:0016705
P450	g11426		PF00067	GO:0016705
P450	g10271		PF00067	GO:0016705
P450	g11		PF00067	GO:0016705
P450	g2387		PF00067	GO:0016705
P450	g5145		PF00067	GO:0016705
P450	g5207		PF00067	GO:0016705
P450	g8513		PF00067	GO:0016705
P450	g8317		PF00067	GO:0016705
P450	g9147		PF00067	GO:0016705
P450	g6113		PF00067	GO:0016705
P450	g8580		PF00067	GO:0016705
P450	g11711		PF00067	GO:0016705
P450	g9370		PF00067	GO:0016705
P450	g9707		PF00067	GO:0016705
P450	g5246		PF00067	GO:0016705
P450	g3542		PF00067	GO:0016705
P450	g1572		PF00067	GO:0016705
P450	g7307		PF00067	GO:0016705
P450	g9351		PF00067	GO:0016705
P450	g790		PF00067	GO:0016705
P450	g11796		PF00067	GO:0016705
P450	g2913		PF00067	GO:0016705
P450	g11672		PF00067	GO:0016705
P450	g4169		PF00067	GO:0016705
P450	g3177		PF00067	GO:0016705
P450	g4020		PF00067	GO:0016705
P450	g1353		PF00067	GO:0016705
P450	g7309		PF00067	GO:0016705
P450	g667		PF00067	GO:0016705
P450	g10092		PF00067	GO:0016705
P450	g1810		PF00067	GO:0016705
P450	g1491		PF00067	GO:0016705
P450	g9752		PF00067	GO:0016705
P450	g4799		PF00067	GO:0016705
P450	g11669		PF00067	GO:0016705
P450	g3300		PF00067	GO:0016705
P450	g5077		PF00067	GO:0016705
P450	g8987		PF00067	GO:0016705
P450	g7077		PF00067	GO:0016705
P450	g8151		PF00067	GO:0016705
P450	g11670		PF00067	GO:0016705
P450	g3287		PF00067	GO:0016705
P450	g11427		PF00067	GO:0016705
P450	g7067		PF00067	GO:0016705
P450	g11826		PF00067	GO:0016705
P450	g2245		PF00067	GO:0016705
P450	g4170		PF00067	GO:0016705
P450	g2193		PF00067	GO:0016705
P450	g928		PF00067	GO:0016705
P450	g745		PF00067	GO:0016705
P450	g5188		PF00067	GO:0016705
P450	g8860		PF00067	GO:0016705
P450	g11632		PF00067	GO:0016705
P450	g8859		PF00067	GO:0016705
P450	g8097		PF00067	GO:0016705
P450	g10339		PF00067	GO:0016705
P450	g1981		PF00067	GO:0016705
P450	g7951		PF00067	GO:0016705
P450	g9313		PF00067	GO:0016705
P450	g9414		PF00067	GO:0016705
P450	g4168		PF00067	GO:0016705
P450	g10337		PF00067	GO:0016705
P450	g3286		PF00067	GO:0016705
P450	g3725		PF00067	GO:0016705
P450	g3538		PF00067	GO:0016705
P450	g9350		PF00067	GO:0016705
P450	g7136		PF00067	GO:0016705
P450	g7952		PF00067	GO:0016705
P450	g794		PF00067	GO:0016705
P450	g7759		PF00067	GO:0016705
P450	g2046		PF00067	GO:0016705
P450	g1591		PF00067	GO:0016705
P450	g11806		PF00067	GO:0016705
P450	g1541		PF00067	GO:0016705
P450	g4805		PF00067	GO:0016705
P450	g10112		PF00067	GO:0016705
P450	g11037		PF00067	GO:0016705
P450	g4802		PF00067	GO:0016705
P450	g3540		PF00067	GO:0016705
P450	g11668		PF00067	GO:0016705
P450	g7144		PF00067	GO:0016705
P450	g5356		PF00067	GO:0016705
P450	g5401		PF00067	GO:0016705
P450	g11570		PF00067	GO:0016705
P450	g4163		PF00067	GO:0016705
P450	g1120		PF00067	GO:0016705
P450	g6377		PF00067	GO:0016705
P450	g6378		PF00067	GO:0016705
P450	g11825		PF00067	GO:0016705
P450	g10111		PF00067	GO:0016705
P450	g11071		PF00067	GO:0016705
P450	g789		PF00067	GO:0016705
P450	g3563		PF00067	GO:0016705
P450	g7310		PF00067	GO:0016705
P450	g2915		PF00067	GO:0016705
P450	g8158		PF00067	GO:0016705
P450	g9753		PF00067	GO:0016705
P450	g11098		PF00067	GO:0016705
Peroxidase	g3514		PF00255	GO:0004602
Peroxidase	g9895		PF01328	GO:0004601
Peroxidase	g9906		PF01328	GO:0004601
Peroxidase	g3949		PF01328	GO:0004601
Peroxidase	g3933		PF01328	GO:0004601
Peroxidase	g7552		PF01328	GO:0004601
Peroxidase	g9113		PF03098
Peroxidase	g11531		PF03098
Peroxidase	g7863		PF03098
Peroxidase	g7860		PF03098
Peroxidase	g11246		PF03098
Redox	g7487		PF00106	GO:0055114
Redox	g11634		PF00441	GO:0055114
Redox	g3422		PF01494	GO:0055114
Redox	g7593		PF02771	GO:0055114
Redox	g653		PF01012	GO:0052890
Redox	g8125		PF01636	GO:0052890
Redox	g140		PF13419	GO:0052890
Redox	g11566			GO:0052890
Redox	g10978			GO:0052890
Redox	g1075			GO:0052890
Redox	g2639		PF00085	GO:0045454
Redox	g8303			GO:0016726
Redox	g7174			GO:0016717
Redox	g8923			GO:0016712
Redox	g268		PF13532	GO:0016706
Redox	g2917			GO:0016706
Redox	g10097		PF00067	GO:0016705
Redox	g8671			GO:0016705
Redox	g6178		PF04444	GO:0016702
Redox	g3838			GO:0016702
Redox	g523			GO:0016702
Redox	g3898		PF05153	GO:0016701			.
Redox	g7812		PF04137	GO:0016671
Redox	g5250		PF06201	GO:0016671
Redox	g9025		PF00881	GO:0016657
Redox	g11401			GO:0016655
Redox	g10283			GO:0016653
Redox	g1058			GO:0016651
Redox	g10074		PF00724	GO:0016646
Redox	g10073		PF00724	GO:0016646
Redox	g3765		PF01613	GO:0016646
Redox	g4449		PF01613	GO:0016646
Redox	g8679		PF01613	GO:0016646
Redox	g2511		PF00173	GO:0016627
Redox	g7603		PF02628	GO:0016627
Redox	g7685		PF02771	GO:0016627
Redox	g5505		PF02771	GO:0016627
Redox	g9027		PF02771	GO:0016627
Redox	g4751		PF06966	GO:0016627
Redox	g8056		PF06966	GO:0016627
Redox	g6147			GO:0016627
Redox	g7463		PF00106	GO:0016620
Redox	g3214		PF00106	GO:0016616
Redox	g5723		PF00106	GO:0016616
Redox	g2502		PF00106	GO:0016616
Redox	g9997		PF00389	GO:0016616
Redox	g1286		PF00389	GO:0016616
Redox	g5203		PF00389	GO:0016616
Redox	g5434		PF00389	GO:0016616
Redox	g4000		PF01370	GO:0016616
Redox	g4040		PF01370	GO:0016616
Redox	g1300		PF02826	GO:0016616
Redox	g1543		PF13561	GO:0016616
Redox	g7345			GO:0016616
Redox	g1301			GO:0016616
Redox	g10604		PF00732	GO:0016614
Redox	g5676		PF00732	GO:0016614
Redox	g9049		PF00732	GO:0016614
Redox	g11314		PF05199	GO:0016614
Redox	g8582		PF05199	GO:0016614
Redox	g10669			GO:0016614
Redox	g7953		PF00067	GO:0016491
Redox	g8348		PF00106	GO:0016491
Redox	g2270		PF00106	GO:0016491
Redox	g2941		PF00106	GO:0016491
Redox	g2344		PF00106	GO:0016491
Redox	g10124		PF00106	GO:0016491			.
Redox	g7979		PF00106	GO:0016491
Redox	g10539		PF00106	GO:0016491
Redox	g11563		PF00106	GO:0016491
Redox	g11226		PF00106	GO:0016491
Redox	g10652		PF00106	GO:0016491
Redox	g1104		PF00106	GO:0016491
Redox	g5489		PF00106	GO:0016491
Redox	g10215		PF00106	GO:0016491
Redox	g2180		PF00106	GO:0016491
Redox	g11822		PF00106	GO:0016491
Redox	g10109		PF00106	GO:0016491
Redox	g5241		PF00106	GO:0016491
Redox	g10797		PF00106	GO:0016491
Redox	g9759		PF00106	GO:0016491
Redox	g5243		PF00106	GO:0016491
Redox	g9436		PF00106	GO:0016491
Redox	g1103		PF00106	GO:0016491
Redox	g10796		PF00106	GO:0016491
Redox	g188		PF00106	GO:0016491
Redox	g9408		PF00106	GO:0016491
Redox	g4577		PF00106	GO:0016491			.
Redox	g8349		PF00106	GO:0016491
Redox	g2142		PF00106	GO:0016491
Redox	g5923		PF00106	GO:0016491
Redox	g7470		PF00106	GO:0016491
Redox	g9427		PF00171	GO:0016491
Redox	g6399		PF00175	GO:0016491
Redox	g2395		PF00300	GO:0016491
Redox	g4503		PF00465	GO:0016491
Redox	g4451		PF00465	GO:0016491
Redox	g6653		PF00465	GO:0016491
Redox	g3677		PF00465	GO:0016491
Redox	g3974		PF00724	GO:0016491
Redox	g9988		PF01073	GO:0016491
Redox	g11761		PF01266	GO:0016491
Redox	g3924		PF01266	GO:0016491
Redox	g2993		PF01266	GO:0016491
Redox	g1040		PF01266	GO:0016491
Redox	g3999		PF01370	GO:0016491
Redox	g6668		PF01408	GO:0016491
Redox	g6397		PF01408	GO:0016491
Redox	g384		PF01408	GO:0016491
Redox	g9912		PF01408	GO:0016491
Redox	g9914		PF01408	GO:0016491
Redox	g1579		PF01408	GO:0016491
Redox	g6398		PF01408	GO:0016491
Redox	g7375		PF01408	GO:0016491
Redox	g7374		PF01408	GO:0016491
Redox	g4194		PF01408	GO:0016491
Redox	g3617		PF01408	GO:0016491
Redox	g11793		PF01494	GO:0016491
Redox	g3202		PF01565	GO:0016491
Redox	g8198		PF01593	GO:0016491
Redox	g8197		PF01593	GO:0016491
Redox	g10035		PF01593	GO:0016491
Redox	g2148		PF02894	GO:0016491
Redox	g109		PF02900	GO:0016491
Redox	g7754		PF03098	GO:0016491
Redox	g511		PF03098	GO:0016491
Redox	g4086		PF03171	GO:0016491
Redox	g4536		PF03171	GO:0016491
Redox	g4807		PF03171	GO:0016491
Redox	g1584		PF03171	GO:0016491
Redox	g1387		PF03171	GO:0016491
Redox	g9987		PF03435	GO:0016491
Redox	g9690		PF05368	GO:0016491
Redox	g7471		PF05368	GO:0016491
Redox	g6519		PF07731	GO:0016491
Redox	g2272		PF07779	GO:0016491
Redox	g6750		PF07992	GO:0016491
Redox	g9766		PF07992	GO:0016491
Redox	g4729		PF07992	GO:0016491
Redox	g8881		PF07992	GO:0016491
Redox	g179		PF07992	GO:0016491
Redox	g11370		PF07992	GO:0016491
Redox	g5030		PF07992	GO:0016491
Redox	g9666		PF07992	GO:0016491			.
Redox	g1123		PF07992	GO:0016491
Redox	g2118		PF07992	GO:0016491
Redox	g11158		PF07992	GO:0016491			.
Redox	g3164		PF11960	GO:0016491
Redox	g8877		PF12831	GO:0016491
Redox	g5896		PF13532	GO:0016491
Redox	g10032		PF13561	GO:0016491
Redox	g4490		PF13561	GO:0016491
Redox	g3192		PF13561	GO:0016491
Redox	g11676		PF13561	GO:0016491
Redox	g1105		PF13561	GO:0016491
Redox	g7110		PF13561	GO:0016491
Redox	g8347		PF13561	GO:0016491
Redox	g5242		PF13561	GO:0016491
Redox	g5367		PF13561	GO:0016491
Redox	g957		PF13561	GO:0016491
Redox	g1621		PF14027	GO:0016491
Redox	g1346		PF14027	GO:0016491
Redox	g9655		PF14226	GO:0016491
Redox	g610		PF16242	GO:0016491			.
Redox	g9712		PF16884	GO:0016491
Redox	g9709		PF16884	GO:0016491
Redox	g3529		PF16884	GO:0016491
Redox	g9922		PF16884	GO:0016491
Redox	g9360			GO:0016491
Redox	g85			GO:0016491
Redox	g10931			GO:0016491
Redox	g10192			GO:0016491
Redox	g3823			GO:0016491
Redox	g9507			GO:0016491
Redox	g5798			GO:0016491
Redox	g10540			GO:0016491
Redox	g11394			GO:0016491
Redox	g4119			GO:0016491
Redox	g2351			GO:0016491
Redox	g1458			GO:0016491			.
Redox	g1213			GO:0016491
Redox	g1641			GO:0016491
Redox	g4447			GO:0016491
Redox	g5768			GO:0016491			.
Redox	g8547			GO:0016491
Redox	g8629			GO:0016491
Redox	g522			GO:0016491			.
Redox	g6865			GO:0016491
Redox	g1087			GO:0016491
Redox	g3840			GO:0016491
Redox	g7751			GO:0016491
Redox	g5963			GO:0015036
Redox	g7981			GO:0015036
Redox	g5454		PF00085	GO:0015035
Redox	g7022		PF00085	GO:0015035
Redox	g4715		PF00085	GO:0015035
Redox	g7021		PF00085	GO:0015035
Redox	g533		PF00085	GO:0015035
Redox	g4383		PF00462	GO:0015035
Redox	g4975		PF00462	GO:0015035
Redox	g2775		PF00462	GO:0015035
Redox	g3168			GO:0015035
Redox	g5078			GO:0015035
Redox	g8864		PF02728	GO:0008131
Redox	g1590			GO:0003997
Redox	g10821			GO:0003997
Redox	g7582		PF13561
1 - Biological function according topGO software analysis and CAZy database (www.cazy.org/);
2 - Acession number of Laetiporus sulphureus ATCC 52600 genome;
3 - Classification of domains according to CAZy (www.cazy.org/);
4 - Pfam number (https://pfam.xfam.org);
5 - Gene ontology number according Gene Ontology software analysis.
*Enzymes associated to low-molecular-weight metabolism (LMW)

## Sheet: Table S2. Transcriptome
Table S2: Differential expression of CAZymes in the transcriptome of L. sulphureus ATCC 52600.
Enzymes	Biological function¹	ACNO²	CAZy domain³	Signal peptide⁴	Protein description⁵	Pfam⁶	TPM⁷		log2 FoldChange⁹
							BIN	T0
CAZymes	Cellulose degradation	g2032	GH3	Y	β-glucosidase	PF00933	105.546	24.3393	1.67417
CAZymes	Cellulose degradation	g1578	GH1		β-glucosidase	PF00232	8.03951	1.84538	1.66367
CAZymes	Cellulose degradation	g247	GH5_9	Y	Endoglucanase	PF00150	629.62	159.341	1.54836
CAZymes	Cellulose degradation	g7477	GH5_50		Endoglucanase	PF00150	45.9686	14.9436	1.18182
CAZymes	Cellulose degradation	g10482	GH3		β-glucosidase	PF00933	12.7607	4.42019	1.08969
CAZymes	Esterases	g3716	CE4		Chitin dehacetylase	PF01522	6415.07	1.04688	12.0115
CAZymes	Esterases	g5832	CE4		Chitin dehacetylase	PF01522	19.0203	6.66683	1.08362
CAZymes	Esterases	g9045	CE9		Putative N-acetylglucosamine-6-phosphate deacetylase	PF01979	48.8008	102.066	-1.49615
CAZymes	Hemicellulose degradation	g3209	GH31	Y	α-glucosidase	PF01055	167.715	5.95003	4.34935
CAZymes	Hemicellulose degradation	g949	GH16	Y	Putative Endo 1,3- β-glucanase	PF00722	4111.39	218.055	3.79698
CAZymes	Hemicellulose degradation	g8628	GH5_15		Endo-1,6-beta-glucosidase	PF00150	18.9866	1.54807	3.12567
CAZymes	Hemicellulose degradation	g10572	GH17		Putative glucan 1,3-β-glucosidase	PF00332	152.909	15.9316	2.81084
CAZymes	Hemicellulose degradation	g634	GH55		Glucanase		34.8054	5.06744	2.32578
CAZymes	Hemicellulose degradation	g4275	GH27	Y	α-galactosidase	PF16499	95.702	14.6138	2.2653
CAZymes	Hemicellulose degradation	g6001	GH16		Putative Endo 1,3- β-glucanase	PF00722	21.0812	3.8825	1.99038
CAZymes	Hemicellulose degradation	g3042	GH16		Putative Endo 1,3- β-glucanase	PF00722	267.931	56.2417	1.81414
CAZymes	Hemicellulose degradation	g53	GH31		α-xylosidase	PF01055	23.2146	5.19618	1.72041
CAZymes	Hemicellulose degradation	g11656	GH2		β-manosidase		84.0474	20.5831	1.59178
CAZymes	Hemicellulose degradation	g249	GH55		Glucanase		9.34087	2.34451	1.54975
CAZymes	Hemicellulose degradation	g11270	GH71		α-1,3-glucanase	PF03659	6.53149	1.82166	1.39395
CAZymes	Hemicellulose degradation	g6326	GH115		α-glucuronosidase	PF15979	12.5891	3.71497	1.31186
CAZymes	Hemicellulose degradation	g7000	GH47		α-mannosidase	PF01532	62.1247	19.3616	1.24731
CAZymes	Hemicellulose degradation	g3731	GH47		α-mannosidase	PF01532	41.8434	13.2478	1.22732
CAZymes	Hemicellulose degradation	g6677	GH95		α-fucosidase		38.6712	12.732	1.17124
CAZymes	Hemicellulose degradation	g11423	GH35	Y	β-galactosidase	PF01301	22.0323	7.30207	1.15911
CAZymes	Hemicellulose degradation	g7555	GH43_24	Y	β-1,4-xylosidase	PF04616	2.88044	4.44977	-1.0455
CAZymes	Hemicellulose degradation	g251	GH55	Y	Glucanase		59.853	112.897	-1.32196
CAZymes	Hemicellulose degradation	g9634	GH92	Y	α-1,2-mannosidase	PF07971	7.48296	15.2468	-1.40711
CAZymes	Hemicellulose degradation	g5560	GH16	Y	Putative Endo 1,3- β-glucanase	PF00722	217.801	536.732	-1.7352
CAZymes	Hemicellulose degradation	g7154	GH51	Y	Arabinofuranosidase	PF06964	34.4654	101.644	-1.99116
CAZymes	Hemicellulose degradation	g10983	GH47	Y	α-galactosidase	PF01532	10.2606	36.0111	-2.07762
CAZymes	Hemicellulose degradation	g1405	GH71	Y	α-galactosidase	PF03659	38.0955	169.86	-2.58617
CAZymes	Hemicellulose degradation	g1211	GH30_3	Y	Endo β-xylanase	PF02055	6.67895	31.6836	-2.66141
CAZymes	Other	g10027	GH13_1		α-amylase	PF00128	95.8805	1.80525	5.03127
CAZymes	Other	g6151	GT8		Glycosyl Transferase 8	PF01501	69.0732	2.92115	4.09586
CAZymes	Other	g3493	GH18		Chitinase	PF00704	195.481	11.5948	3.61496
CAZymes	Other	g3348	GH18		Chitinase	PF00704	33.997	4.57684	2.42123
CAZymes	Other	g11510	GH13_3		amylo-α-1,6-glucosidase	PF06202	101.216	15.3442	2.2812
CAZymes	Other	g8194	GT20		Glycosyl Transferase 20	PF00982	43.2707	9.47014	1.75409
CAZymes	Other	g3478	GT28		Glycosyl Transferase 28		50.4832	11.3551	1.71683
CAZymes	Other	g3719	GH13_8		α-amylase	PF00128	158.872	35.8268	1.7161
CAZymes	Other	g11208	GH37		Trehalase	PF07492	75.0341	18.5215	1.58274
CAZymes	Other	g1844	GT41		Glysosyl Transferase 41	PF13844	33.6736	8.37253	1.56858
CAZymes	Other	g3998	GT20		Glysosyl Transferase 20	PF00982	179.955	44.8538	1.56014
CAZymes	Other	g9419	GT2		Glycosyl Transferase 2	PF13641	167.326	44.6632	1.47364
CAZymes	Other	g9936	GH13_1		α-amylase	PF00128	48.8167	14.0528	1.35452
CAZymes	Other	g9217	PL35	Y	Alginate lyase		727.742	217.167	1.30578
CAZymes	Other	g7017	GT2		Glycosyl Transferase 2	PF13641	82.3687	25.0236	1.28676
CAZymes	Other	g9491	GH18		Carbohydrate-binding domain	PF00704	22.3068	6.8179	1.27515
CAZymes	Other	g6521	GT2		Glycosyl Transferase 2	PF13632	108.257	33.4559	1.26481
CAZymes	Other	g769	GT2		Glycosyl Transferase 2	PF13641	17.2018	5.60973	1.18632
CAZymes	Other	g10741	GH15		α-amylase	PF00723	40.0896	13.1419	1.1713
CAZymes	Other	g11552	GT69		Glysosyl Transferase 69	PF11735	112.879	38.2056	1.1256
CAZymes	Other	g853	GT1		Glycosyl Transferase 1		28.8576	9.93734	1.10903
CAZymes	Other	g9514	GT20		Glysosyl Transferase 20	PF00982	117.123	41.2849	1.07288
CAZymes	Other	g2569	GT8		Glycosyl Transferase 8	PF01501	36.4186	13.2405	1.01776
CAZymes	Other	g9978	GH85		Endo-β-N-acetylgalactosaminidase	PF03644	18.1106	28.4914	-1.08374
CAZymes	Other	g7008	GH20	Y	α-N-acetylgalactosaminidase	PF00728	74.4098	129.521	-1.2365
CAZymes	Other	g6992	GT65		Glysosyl Transferase 65	PF10250	105.285	213.413	-1.45884
CAZymes	Other	g5150	GH18	Y	Chitinase	PF00704	555.502	1152.13	-1.48581
CAZymes	Other	g834	GH18	Y	Chitinase	PF00704	1.94984	4.39295	-1.56649
CAZymes	Other	g10264	GH37	Y	Trehalase	PF01204	59.8696	135.149	-1.58911
CAZymes	Other	g10029	GH13_1	Y	α-amylase	PF00128	2.98304	6.78126	-1.59814
CAZymes	Other	g10852	GH18	Y	Chitinase	PF00704	7.97215	18.4824	-1.60927
CAZymes	Other	g980	GH15/CBM20	Y	Glucoamylase	PF00723	49.1718	125.089	-1.77078
CAZymes	Other	g11545	CBM13	Y	Carbohydrate-binding domain		48.8691	648.513	-3.6986
CAZymes	Pectin degradation	g11126	GH78	Y	α-rhamnosidase	PF05592	23.6125	4.21806	2.0419
CAZymes	Pectin degradation	g3307	GH88		d-4,5-unsaturated β-glucuronyl hydrolase		30.4079	5.94446	1.90322
CAZymes	Pectin degradation	g11124	GH78		α-rhamnosidase	PF05592	53.7447	10.7599	1.86869
CAZymes	Pectin degradation	g9665	GH28		Polygalacturonase	PF00295	11.163	2.71646	1.5449
CAZymes	Pectin degradation	g11241	GH105		Rhamnogalacturonan hydrolase		45.8847	11.8428	1.51383
CAZymes	Pectin degradation	g5621	GH28	Y	Polygalacturonase	PF00295	96.0728	25.1786	1.46881
CAZymes	Pectin degradation	g3306	GH88		d-4,5-unsaturated β-glucuronyl hydrolase	PF07470	52.5486	17.4878	1.14257
CAZymes	Redox	g10793	AA3_3		Alcohol oxidase	PF00732	72.6908	0.703775	5.67263
CAZymes	Redox	g7795	AA1_2	Y	Ferroxidase	PF07732	293.661	13.7309	3.91547
CAZymes	Redox	g3022	AA6		1,4-benzoquinone reductase	PF01565	2324.8	113.933	3.87449
CAZymes	Redox	g7793	AA7	Y	Glucooligosaccharide oxidases	PF01565	59.2068	8.66886	2.32345
CAZymes	Redox	g9846	AA7	Y	Glucooligosaccharide oxidases	PF01565	149.781	26.4164	2.04632
CAZymes	Redox	g2453	AA14		Lytic polysaccharide monooxygenases		56.551	12.2397	1.73076
CAZymes	Redox	g4622	AA9		Lytic polysaccharide monooxygenases	PF03443	422.642	91.4484	1.72514
CAZymes	Redox	g8037	AA5_1		Glyoxal oxidase	PF07250	4.19	1.34217	1.19322
CAZymes	Redox	g8610	AA1_1	Y	Laccase	PF07732	23.076	8.1842	1.06324
CAZymes	Redox	g10333	AA3_2	Y	Aryl alcohol oxidase	PF00732	160.154	248.937	-1.05262
CAZymes	Redox	g2839	AA3_2		Aryl alcohol oxidase	PF00732	12.1131	25.0113	-1.42832
CAZymes	Redox	g9755	AA3_2	Y	Aryl alcohol oxidase	PF00732	40.0238	111.534	-1.90854
CAZymes	Redox	g5673	AA3_2	Y	Aryl alcohol oxidase	PF00732	4.18599	17.879	-2.21848
CAZymes	Redox	g5675	AA3_2	Y	Aryl alcohol oxidase	PF00732	38.8772	138.739	-2.26188
CAZymes	Redox	g6683	AA1_1		Laccase	PF07732	9.83077	59.5995	-2.39655
CAZymes	Redox	g4633	AA3_2	Y	Aryl alcohol oxidase	PF00732	5.66052	28.0235	-2.47629
CAZymes	Redox	g9758	AA7	Y	Glucooligosaccharide oxidases	PF01565	306.635	1553.39	-2.75429
CAZymes	Redox	g6686	AA1_1		Laccase	PF07732	14.8912	78.9766	-2.81572
CAZymes	Redox	g5674	AA3_2	Y	Aryl alcohol oxidase	PF00732	12.7977	115.477	-3.5811
CAZymes	Redox	g5677	AA3_2	Y	Aryl alcohol oxidase	PF00732	139.86	1398.26	-3.72483
CAZymes	Redox	g10342	AA3_2	Y	Aryl alcohol oxidase	PF00732	49.5148	540.13	-3.82822
CAZymes	Redox	g5357	AA3_2		Aryl alcohol oxidase	PF00732	86.8464	1430.62	-4.20358
CAZymes	Redox	g11629	AA3_2		Aryl alcohol oxidase	PF00732	3.91507	65.0503	-4.20898
Non-CAZymes	Alcohol dehydrogenase	g6600				PF08240	213.206	10.6862	3.854
Non-CAZymes	Alcohol dehydrogenase	g11990				PF08240	59.2837	5.33853	3.00236
Non-CAZymes	Alcohol dehydrogenase	g7261				PF08240	1456.64	155.903	2.75607
Non-CAZymes	Alcohol dehydrogenase	g8607				PF08240	481.259	67.3599	2.39406
Non-CAZymes	Alcohol dehydrogenase	g6380				PF00465	474.158	90.1642	1.92976
Non-CAZymes	Alcohol dehydrogenase	g7411				PF08240	7107.17	1475.92	1.81077
Non-CAZymes	Alcohol dehydrogenase	g9699				PF08240	454.179	143.324	1.22628
Non-CAZymes	Alcohol dehydrogenase	g3144				PF08240	18.2921	30.0723	-1.15193
Non-CAZymes	Alcohol dehydrogenase	g10946				PF08240	4.18743	7.47095	-1.22296
Non-CAZymes	Alcohol dehydrogenase	g3367				PF08240	137.921	239.493	-1.23458
Non-CAZymes	Alcohol dehydrogenase	g5195				PF08240	66.2284	116.478	-1.2463
Non-CAZymes	Alcohol dehydrogenase	g8604				PF08240	4.09051	8.25888	-1.43405
Non-CAZymes	Alcohol dehydrogenase	g8605				PF08240	19.8983	75.4447	-2.34525
Non-CAZymes	Alcohol dehydrogenase	g3626				PF08240	216.772	1645.51	-3.336
Non-CAZymes	Aldo/keto reductases	g5476				PF00248	43.431	4.13385	2.91722
Non-CAZymes	Aldo/keto reductases	g1738				PF00248	178.254	38.394	1.75164
Non-CAZymes	Aldo/keto reductases	g6239				PF00248	28.7637	6.4588	1.69074
Non-CAZymes	Aldo/keto reductases	g9611				PF00248	2.57801	4.62464	-1.23855
Non-CAZymes	Catalases	g9489				PF00199	834.136	206.496	1.5324
Non-CAZymes	Catalases	g6487		Y		PF00199	44.5873	80.5052	-1.28747
Non-CAZymes	Low-Molecular-Weight (LMW)*	g10071	Hydroquinone dehalogenase			PF00724	617.616	40.788	3.47212
Non-CAZymes	Low-Molecular-Weight (LMW)*	g9972	Oxalate decarboxylase	Y		PF00190	16.4855	3.16279	1.92561
Non-CAZymes	Low-Molecular-Weight (LMW)*	g9975	Oxalate decarboxylase	Y		PF00190	15.7434	3.57565	1.68833
Non-CAZymes	Low-Molecular-Weight (LMW)*	g5302	Oxalate decarboxylase			PF00190	34.4287	55.4338	-1.12356
Non-CAZymes	Low-Molecular-Weight (LMW)*	g1050	Hydroquinone dehalogenase			PF00724	1.73497	3.49068	-1.40905
Non-CAZymes	P450	g4169		Y		PF00067	43.1137	3.55915	3.13131
Non-CAZymes	P450	g11230				PF00067	288.651	24.7122	2.95807
Non-CAZymes	P450	g3725				PF00067	78.4431	9.61537	2.5746
Non-CAZymes	P450	g5401				PF00067	154.024	19.0371	2.57088
Non-CAZymes	P450	g2387				PF00067	172.9	23.3751	2.4456
Non-CAZymes	P450	g6377				PF00067	41.2703	6.30002	2.2739
Non-CAZymes	P450	g7067				PF00067	19.7869	3.01039	2.26733
Non-CAZymes	P450	g6378				PF00067	64.803	11.8761	2.00792
Non-CAZymes	P450	g2915				PF00067	8.61841	1.84061	1.73949
Non-CAZymes	P450	g4802				PF00067	56.8312	14.6937	1.51767
Non-CAZymes	P450	g8860				PF00067	34.3713	9.12896	1.47314
Non-CAZymes	P450	g4163				PF00067	59.837	16.2579	1.44193
Non-CAZymes	P450	g7338				PF00067	33.7194	9.63515	1.36947
Non-CAZymes	P450	g5245				PF00067	3.96773	1.24519	1.22519
Non-CAZymes	P450	g8859				PF00067	58.6546	20.2905	1.09057
Non-CAZymes	P450	g9148				PF00067	16.3678	5.72604	1.08431
Non-CAZymes	P450	g5467				PF00067	97.0135	34.1192	1.08118
Non-CAZymes	P450	g4691				PF00067	45.324	16.1709	1.05285
Non-CAZymes	P450	g9147				PF00067	8.24406	12.7141	-1.04312
Non-CAZymes	P450	g11796				PF00067	11.7622	18.2931	-1.06843
Non-CAZymes	P450	g11632				PF00067	14.3687	23.9595	-1.15678
Non-CAZymes	P450	g7759				PF00067	25.1583	41.7747	-1.16353
Non-CAZymes	P450	g9351				PF00067	5.84628	9.83895	-1.18078
Non-CAZymes	P450	g11294				PF00067	2.57432	4.42576	-1.18149
Non-CAZymes	P450	g7702				PF00067	77.146	143.572	-1.31189
Non-CAZymes	P450	g928				PF00067	51.6916	95.6283	-1.31944
Non-CAZymes	P450	g11669				PF00067	5.27577	10.0011	-1.34251
Non-CAZymes	P450	g9370				PF00067	112.707	230.737	-1.36014
Non-CAZymes	P450	g9350				PF00067	6.23313	12.766	-1.41895
Non-CAZymes	P450	g11570				PF00067	45.7144	99.8571	-1.55955
Non-CAZymes	P450	g11099				PF00067	12.9002	28.9276	-1.59697
Non-CAZymes	P450	g2245				PF00067	2.38249	5.79382	-1.67764
Non-CAZymes	P450	g4020				PF00067	80.6577	196.384	-1.69379
Non-CAZymes	P450	g11670				PF00067	0.938813	2.50066	-1.80052
Non-CAZymes	P450	g6161				PF00067	5.16413	14.3979	-1.86033
Non-CAZymes	P450	g1095				PF00067	3.74234	10.1999	-1.86731
Non-CAZymes	P450	g11667				PF00067	8.30366	25.5403	-2.03821
Non-CAZymes	P450	g10092				PF00067	114.824	368.55	-2.08934
Non-CAZymes	P450	g9707				PF00067	40.965	133.82	-2.10039
Non-CAZymes	P450	g6769				PF00067	112.145	358.672	-2.10481
Non-CAZymes	P450	g8151				PF00067	18.6749	61.8577	-2.1179
Non-CAZymes	P450	g5188		Y		PF00067	9.60068	31.735	-2.1503
Non-CAZymes	P450	g10093				PF00067	453.897	1582.22	-2.22929
Non-CAZymes	P450	g10089				PF00067	259.726	906.047	-2.23213
Non-CAZymes	P450	g745				PF00067	1.26416	4.80864	-2.28018
Non-CAZymes	P450	g1993				PF00067	11.1806	41.5124	-2.31575
Non-CAZymes	P450	g1353				PF00067	10.3723	42.7229	-2.39226
Non-CAZymes	P450	g8750				PF00067	85.7191	345.767	-2.44307
Non-CAZymes	P450	g5356				PF00067	81.0379	357.164	-2.55491
Non-CAZymes	P450	g9659				PF00067	71.845	344.175	-2.68512
Non-CAZymes	P450	g11636		Y		PF00067	2.6642	14.0381	-2.75733
Non-CAZymes	P450	g8891				PF00067	34.5371	179.315	-2.79896
Non-CAZymes	P450	g794				PF00067	204.189	1169.32	-2.93989
Non-CAZymes	P450	g7136				PF00067	71.3362	407.047	-2.93994
Non-CAZymes	P450	g7144				PF00067	85.0595	515.722	-3.00003
Non-CAZymes	P450	g9916				PF00067	16.8189	113.473	-3.15927
Non-CAZymes	P450	g9414				PF00067	3.36772	26.1196	-3.35379
Non-CAZymes	P450	g790				PF00067	111.965	862.828	-3.36496
Non-CAZymes	P450	g8912				PF00067	226.366	1902.25	-3.48955
Non-CAZymes	P450	g10339		Y		PF00067	13.2587	123.205	-3.62879
Non-CAZymes	P450	g1541				PF00067	18.08	167.302	-3.63458
Non-CAZymes	P450	g789				PF00067	75.0028	845.428	-3.90227
Non-CAZymes	P450	g5077				PF00067	3.07759	36.8044	-3.9552
Non-CAZymes	P450	g10094				PF00067	24.6587	605.464	-5.0371
Non-CAZymes	Peroxidase	g7552				PF01328	115.964	240.066	-1.48534
Non-CAZymes	Peroxidase	g7863		Y		PF03098	68.0417	152.548	-1.60256
Non-CAZymes	Redox	g5203				PF00389	1009.02	28.7439	4.31184
Non-CAZymes	Redox	g6178				PF04444	112.615	5.70671	3.84207
Non-CAZymes	Redox	g7471		Y		PF05368	67.1852	4.09084	3.59423
Non-CAZymes	Redox	g4194				PF01408	93.7977	6.75373	3.34141
Non-CAZymes	Redox	g1087					166.154	17.7577	2.77694
Non-CAZymes	Redox	g1040				PF01266	199.351	28.4535	2.36214
Non-CAZymes	Redox	g5434				PF00389	392.272	55.7506	2.36185
Non-CAZymes	Redox	g11676				PF13561	24.899	3.66818	2.2973
Non-CAZymes	Redox	g109				PF02900	202.646	30.5394	2.28329
Non-CAZymes	Redox	g3677				PF00465	209.975	31.7335	2.28184
Non-CAZymes	Redox	g9922				PF16884	68.932	13.1411	1.94463
Non-CAZymes	Redox	g1621				PF14027	295.995	64.2767	1.77107
Non-CAZymes	Redox	g3840					28.0363	6.12577	1.72619
Non-CAZymes	Redox	g2511				PF00173	198.033	46.0009	1.66017
Non-CAZymes	Redox	g4729				PF07992	21.1967	4.97473	1.65252
Non-CAZymes	Redox	g3214				PF00106	78.742	18.8749	1.62685
Non-CAZymes	Redox	g4086				PF03171	83.9172	20.6262	1.58908
Non-CAZymes	Redox	g3898				PF05153	339.918	84.4666	1.54893
Non-CAZymes	Redox	g85					100.25	25.472	1.52127
Non-CAZymes	Redox	g7979				PF00106	7.75966	1.97085	1.50372
Non-CAZymes	Redox	g5505				PF02771	160.655	42.2891	1.49162
Non-CAZymes	Redox	g1346				PF14027	51.1359	14.8135	1.34227
Non-CAZymes	Redox	g2502				PF00106	103.991	32.0236	1.26357
Non-CAZymes	Redox	g533		Y		PF00085	177.596	55.4829	1.24303
Non-CAZymes	Redox	g9712				PF16884	13.6027	4.42487	1.16468
Non-CAZymes	Redox	g2917					26.8983	9.00148	1.14628
Non-CAZymes	Redox	g10978					64.3328	21.8093	1.12762
Non-CAZymes	Redox	g522					13.2035	4.61834	1.08547
Non-CAZymes	Redox	g7981					178.298	61.3479	1.07694
Non-CAZymes	Redox	g2993				PF01266	61.3252	21.5582	1.06928
Non-CAZymes	Redox	g2180				PF00106	92.6437	140.628	-1.02154
Non-CAZymes	Redox	g523					8.66202	13.6421	-1.07011
Non-CAZymes	Redox	g5963					88.5373	138.844	-1.08803
Non-CAZymes	Redox	g6399				PF00175	29.4935	47.0094	-1.10306
Non-CAZymes	Redox	g1300				PF02826	6.50351	10.8996	-1.15101
Non-CAZymes	Redox	g3924				PF01266	26.6038	44.61	-1.17198
Non-CAZymes	Redox	g4383				PF00462	47.933	82.4768	-1.21033
Non-CAZymes	Redox	g9759				PF00106	93.2479	161.274	-1.23183
Non-CAZymes	Redox	g4000				PF01370	2.94841	5.19361	-1.23286
Non-CAZymes	Redox	g3168					16.4682	29.2097	-1.23549
Non-CAZymes	Redox	g2941				PF00106	28.5652	50.628	-1.25747
Non-CAZymes	Redox	g1123				PF07992	30.563	60.8962	-1.41737
Non-CAZymes	Redox	g1105				PF13561	16.4165	32.9566	-1.43863
Non-CAZymes	Redox	g10821					3.67095	7.45019	-1.4453
Non-CAZymes	Redox	g2639				PF00085	234.196	476.155	-1.45432
Non-CAZymes	Redox	g2395				PF00300	43.1055	88.3008	-1.46279
Non-CAZymes	Redox	g6668				PF01408	10.8199	22.6739	-1.47585
Non-CAZymes	Redox	g10797				PF00106	27.0071	57.9496	-1.4782
Non-CAZymes	Redox	g1286				PF00389	2.7321	5.84788	-1.48106
Non-CAZymes	Redox	g6397				PF01408	7.25801	16.2551	-1.58876
Non-CAZymes	Redox	g8198				PF01593	14.8112	34.3964	-1.63739
Non-CAZymes	Redox	g7022				PF00085	2456.4	5650.83	-1.63969
Non-CAZymes	Redox	g11634				PF00441	9.26316	22.6213	-1.71766
Non-CAZymes	Redox	g9655				PF14226	11.2439	28.7334	-1.77251
Non-CAZymes	Redox	g5241				PF00106	5.80732	15.3586	-1.81152
Non-CAZymes	Redox	g1387				PF03171	8.59822	24.5344	-1.91651
Non-CAZymes	Redox	g9025				PF00881	285.696	837.928	-1.92389
Non-CAZymes	Redox	g2142				PF00106	4.47195	13.0971	-1.95506
Non-CAZymes	Redox	g8197				PF01593	2.41977	8.0113	-2.0573
Non-CAZymes	Redox	g6865					69.7571	221.42	-2.07798
Non-CAZymes	Redox	g5676				PF00732	49.9212	158.592	-2.09278
Non-CAZymes	Redox	g3823					2.15762	13.7003	-2.41952
Non-CAZymes	Redox	g10073				PF00724	70.3832	321.136	-2.61862
Non-CAZymes	Redox	g2775				PF00462	502.594	2396.59	-2.68439
Non-CAZymes	Redox	g1075					103.304	706.942	-3.20286
Non-CAZymes	Redox	g7174					32.6325	231.039	-3.20326
Non-CAZymes	Redox	g3164				PF11960	47.7511	348.779	-3.25967
Non-CAZymes	Redox	g10097				PF00067	66.6547	595.889	-3.57966
1 - Biological function according to the topGO software analysis;
2 - Acession number of Laetiporus sulphureus ATCC 52600 genome;
3 - Classification of domains according to CAZy (www.cazy.org/);
4 - Analysis of protein signal peptide according to SignalP (www.cbs.dtu.dk/services/SignalP);
5 - Protein description according to CAZy database (www.cazy.org/) and BLASTp (https://www.ncbi.nlm.nih.gov/BLAST) analysis, considering identity ≥40% and coverage ≥80%;
6 - Pfam number (https://pfam.xfam.org);
7 - Regulation relative to BIN;
8 -Transcripts per million (TPM ≥1);
9 - log2 FoldChange (≥1 and ≤-1);
10 - Minimum eValue ≤0.05 (BIN-T0).
Y: Yes N: No
*Enzymes associated to low-molecular-weight metabolism (LMW).
Bold and italic cells indicate up and downregulation, respectively. Transcripts showing significant differential expression (log2-fold change ≥1 and ≤-1; p≤0.05) relative to the non-induced condition (T0).

## Sheet: Table S3. Secretome
Table S3: Proteins identified with statistical significance in the exoproteomes of L. sulphureus ATCC 52600 cultivated with different substrates.
Enzymes	Biological function¹	ACNO²	MW (kDa)³	dbCAN domain⁴	Signal peptide⁵	SecretomeP5	Protein description⁶	Pfam⁷	Spectral counting/substrate⁸
									Avicel	SCB*	Eucalyptus*	Glucose	SCS*
CAZymes	Cellulose degradation	g11777	89	GH3	Y		β-glucosidase	PF00933	0.392833	1.99127	0.824467	0	0.365333
CAZymes	Cellulose degradation	g2032	34	GH3	N	Y	β-glucosidase	PF00933	2.3618	1.1342	0.850233	0	2.5684
CAZymes	Cellulose degradation	g2238	36	GH5_5	Y	Y	Endoglucanase	PF00150	0.7734	0	1.3228	0	0
CAZymes	Cellulose degradation	g247	65	GH5_9	N	Y	Endoglucanase	PF00150	0.785667	1.60533	0.35976	0	0
CAZymes	Cellulose degradation	g8442	68	GH7	Y	Y	Cellobiohydrolase	PF00840	11.6803	2.9276	7.8755	3.57123	6.62027
CAZymes	Hemicellulose degradation	g4476	34	GH10	Y	Y	Endo 1,4 β-xylanase	PF00331	10.4394	2.32347	5.55249	0	1.83773
CAZymes	Hemicellulose degradation	g4477	39	GH10	Y	Y	Endo β-xylanase	PF00331	7.8086	3.07107	3.59415	2.08763	2.9448
CAZymes	Hemicellulose degradation	g7642	56	GH125	Y	Y	Exo α-1,6-mannosidase	PF06824	3.13517	0.995963	1.58422	0.9874	1.4724
CAZymes	Hemicellulose degradation	g6508	77	GH127	Y	Y	β-L-arabinofuranosidase	PF07944	2.3618	1.35243	1.38089	0	1.10707
CAZymes	Hemicellulose degradation	g921	36	GH16	Y	Y	Putative Endo 1,3- β-glucanase		3.90857	3.90317	3.36512	5.546	4.78253
CAZymes	Hemicellulose degradation	g8446	95	GH2	N	Y	β-mannosidase		0.380567	1.29803	1.11947	0	0
CAZymes	Hemicellulose degradation	g4275	49	GH27	Y	Y	α-galactosidase	PF16499	1.94813	1.77303	1.75513	0	2.57947
CAZymes	Hemicellulose degradation	g9743	44	GH27	N		α-galactosidase	PF16499	1.96043	2.0411	1.65679	0.9874	2.57947
CAZymes	Hemicellulose degradation	g7390	82	GH3	Y	Y	β-xylosidase	PF00933	4.70277	5.52817	3.717	1.7292	4.4172
CAZymes	Hemicellulose degradation	g1211	55	GH30_3	Y	Y	Endo β-xylanase	PF02055	0.7734	1.21873	0.432333	0	0.365333
CAZymes	Hemicellulose degradation	g3209	99	GH31	Y	Y	α-glucosidase	PF01055	0.392833	1.5752	0.653533	0	0
CAZymes	Hemicellulose degradation	g4624	106	GH31	N	Y	α-glucosidase	PF01055	0.785667	4.56237	1.01332	0.7418	2.20307
CAZymes	Hemicellulose degradation	g11423	111	GH35	Y	Y	β-galactosidase	PF01301	1.1785	2.65047	2.4278	0	0.365333
CAZymes	Hemicellulose degradation	g10983	60	GH47	Y	Y	α-mannosidase	PF01532	0.380567	1.55027	0.26142	0	0
CAZymes	Hemicellulose degradation	g7154	65	GH51	Y	Y	Arabinofuranosidase	PF06964	1	1	0	0	0
CAZymes	Hemicellulose degradation	g7175	68	GH51	N	Y	Arabinofuranosidase	PF06964	4.2475	1.6348	2.59407	0	1.10707
CAZymes	Hemicellulose degradation	g249	67	GH55	Y	Y	Glucanase		7.4243	3.0167	2.66347	3.44593	1.4724
CAZymes	Hemicellulose degradation	g635	29	GH55	Y	Y	Glucanase		7.41203	3.20477	3.16843	5.53363	5.8896
CAZymes	Hemicellulose degradation	g9909	56	GH79	Y	Y	Glucuronidase	PF16862	1.5345	1.7685	2.01655	0.9874	1.4724
CAZymes	Hemicellulose degradation	g4354	117	GH92	N	Y	α-1,2-mannosidase	PF07971	5.07103	3.84423	2.90702	1.7292	3.31013
CAZymes	Hemicellulose degradation	g9634	89	GH92	Y	Y	α-1,2-mannosidase	PF07971	35.148	22.6097	20.1101	10.3379	19.1193
CAZymes	Other	g11545	15	CBM13	N	Y	Carbohydrate-binding domain		1.94813	1.68463	1.65679	2.82943	2.57947
CAZymes	Other	g980	56	GH15/CBM20	Y	Y	Glucoamylase	PF00723	18.1977	32.065	26.7434	1.7292	5.52427
CAZymes	Other	g10854	31	GH18	Y	Y	Chitinase		0.380567	1.07982	1.11947	0	0
CAZymes	Other	g5150	45	GH18	Y	Y	Chitinase	PF00704	3.884	2.0411	1.45351	2.08763	1.10707
CAZymes	Other	g834	57	GH18	Y	Y	Chitinase	PF00704	1.96043	2.52132	1.65679	0.3709	3.68653
CAZymes	Other	g8819	62	GH20	N	Y	α-N-acetylgalactosaminidase	PF00728	0	3.26437	0	0	2.9448
CAZymes	Other	g10264	84	GH37	N	Y	Trehalase	PF01204	8.22717	4.69153	3.26014	5.0498	2.9448
CAZymes	Other	g9217	47	PL35	N	Y	Alginate lyase		0.7611	2.1891	1.09375	0	0
CAZymes	Pectin degradation	g5621	44	GH28	Y	Y	Polygalacturonase	PF00295	1.16623	0.663743	1.05352	0.3709	2.57947
CAZymes	Pectin degradation	g11126	69	GH78	N	Y	α-L-rhamnosidase	PF05592	0.785667	0.802663	1.3228	0	0
CAZymes	Redox	g10342	68	AA3_2	N	Y	Aryl alcohol oxidase	PF00732	0	0.222763	0.26142	0.7418	3.67547
CAZymes	Redox	g5206	62	AA3_2	Y	Y	Aryl alcohol oxidase	PF00732	0	1.33205	0.13071	0	0
CAZymes	Redox	g5675	65	AA3_2	Y	Y	Aryl alcohol oxidase	PF00732	0.380567	2.6301	1.74067	0	1.4724
CAZymes	Redox	g5677	66	AA3_2	Y	Y	Aryl alcohol oxidase	PF00732	0.392833	4.4371	0.26142	2.45853	2.20307
CAZymes	Redox	g4370	61	AA5_1	N	Y	Glyoxal oxidase		0.392833	0.688663	0.58881	0	0
CAZymes	Redox	g9758	53	AA7	Y	Y	Glucooligosaccharide oxidase	PF01565	0.392833	1.82287	0	0	0
Non-CAZymes	Dehydrogenase	g1286	43		N		Dehydrogenase	PF00389	0.7942	0	0.13071	1.1127	0
Non-CAZymes	Dehydrogenase	g5203	39		N		Dehydrogenase	PF00389	0.7942	0.247683	1.70047	8.01697	1.096
Non-CAZymes	Dehydrogenase	g5434	44		N		Dehydrogenase	PF00389	0.7942	0	1.4714	4.20013	1.096
Non-CAZymes	Dehydrogenase	g1443	44		Y	Y	Glyceraldehyde 3-phosphate dehydrogenase		0	0.247683	0.751883	3.08747	1.096
Non-CAZymes	Dehydrogenase	g7411	39		N		Alcohol dehydrogenase GroES-like domain	PF08240	0	0	0.13071	1.3583	0.730667
Non-CAZymes	Esterases	g11853	76		Y	Y	Carboxyl esterase		2.713	1.7934	0.687133	0	0
Non-CAZymes	Esterases	g2621	91		Y	Y	Calcineurin-like phosphoesterase	PF00149	1.18703	2.93667	0.751883	1.3583	0
Non-CAZymes	Esterases	g3867	72		Y	Y	Carboxyl esterase		1.16623	1.7685	0.58881	0	0
Non-CAZymes	Esterases	g3868	77		N	Y	Carboxyl esterase		0.7734	0.861597	0.58881	0	0
Non-CAZymes	Esterases	g4136	76		Y	Y	Carboxyl esterase		0.392833	1.49133	0.661383	0	0
Non-CAZymes	Esterases	g293	81		Y	Y	Carboxyl esterase		0.380567	0.634283	1.47924	0	0
Non-CAZymes	Esterases	g1002	60		Y		Lipase	PF00135	0	0.663743	0.621183	0	0
Non-CAZymes	Hypothetical	g5448	20		Y	Y	-		2.67617	0.609363	1.60995	2.08763	0
Non-CAZymes	Hypothetical	g3275	18		N	Y	-		0.7942	0.247683	1.01332	3.08747	6.99667
Non-CAZymes	Hypothetical	g11132	25		N	Y	-		0.785667	0.915983	1.86353	4.313	4.4172
Non-CAZymes	Hypothetical	g11218	66		Y	Y	-		0.785667	1.07982	0.792093	1.3583	0.365333
Non-CAZymes	Hypothetical	g11234	16		N	Y	-		0	0	0.621183	1.1127	0
Non-CAZymes	Hypothetical	g2916	98		Y		-		0	1	1	0	0
Non-CAZymes	Hypothetical	g5609	27		N	Y	-		0	1.0549	1.34067	1.7292	2.20307
Non-CAZymes	Hypothetical	g57	21		N	Y	-		0	0	0.49047	1.3583	0
Non-CAZymes	Hypothetical	g5790	43		N		-		0	0	1.3071	8.1299	1.4724
Non-CAZymes	Hypothetical	g5791	37		N	Y	-		0	0	0	0.7418	1.10707
Non-CAZymes	Other	g2310	67		N	Y	Phosphoglycerate mutase	PF00328	3.13517	2.37787	2.61983	0	2.5684
Non-CAZymes	Other	g2590	54		N	Y	Ribonuclease T2 family	PF00445	3.1229	2.40733	0.621183	2.08763	1.4724
Non-CAZymes	Other	g2787	63		N		Phosphoglycerate mutase		2.7338	1.3819	0.58881	0.3709	3.3212
Non-CAZymes	Other	g11131	31		N	Y	Amidase		2.34097	2.91177	3.7013	13.6833	9.576
Non-CAZymes	Other	g7484	60		Y	Y	Histidine phosphatase superfamily	PF00328	1.96043	3.04617	1.50377	1.7292	0.730667
Non-CAZymes	Other	g974	31		N	Y	Eukaryotic porin	PF01459	1.5884	0.247683	2.87683	1.7292	3.29907
Non-CAZymes	Other	g11130	29		N	Y	Amidase		1.15393	1.07982	3.4399	11.3377	5.8896
Non-CAZymes	Other	g4844	41		N	Y	Phosphatase		0.785667	1.07982	0	0	1.10707
Non-CAZymes	Other	g3349	151		Y	Y	Glutaminase	PF17168	0.392833	1.5208	0.4581	0	0
Non-CAZymes	Other	g3892	27		Y	Y	Protein of unknown function (DUF3455)	PF11937	0.392833	0.663743	0.792093	2.34567	1.4724
Non-CAZymes	Other	g651	95		Y	Y	Glutaminase	PF17168	0.392833	1.99127	1.5116	0	0
Non-CAZymes	Other	g7586	40		N	Y	Delta endotoxin		0.392833	1.8025	2.12493	8.85927	5.14787
Non-CAZymes	Other	g1903	21		N		Fibronectin type III-like domain	PF14310	0	1.63025	0.26142	0.3709	0.365333
Non-CAZymes	Other	g2822	10		N	Y	Protein of unknown function (DUF3759)	PF12585	0	0	0.922803	1.1127	0.365333
Non-CAZymes	Other	g3020	28		N		Amidase		0	1.5208	1.14402	4.92953	0.730667
Non-CAZymes	Other	g3299	107		N	Y	FAD binding domain	PF00890	0	0	0.522833	0	0
Non-CAZymes	Other	g3727	43		N		Thiolase	PF00108	0	0	0.26142	1.7292	0
Non-CAZymes	Other	g3815	59		N		Elongation factor Tu GTP binding domain	PF00009	0	0	0.751883	1.7292	0
Non-CAZymes	Other	g437	65		N	Y	Amidase	PF12222	0	0.911427	0	0	0
Non-CAZymes	Other	g5751	30		N	Y	Mitochondrial carrier protein	PF00153	0	0	1.11163	0.7418	1.83773
Non-CAZymes	Other	g6345	45		N	Y	Elongation factor 1 gamma	PF00647	0	0	0.13071	0.9874	1.83773
Non-CAZymes	Other	g6565	65		N	Y	Common central domain of tyrosinase	PF00264	0	3.6299	0.522833	0.7418	2.20307
Non-CAZymes	Other	g6768	97		N		Tubulin/FtsZ family, GTPase domain	PF00091	0	0	0.26142	1.3583	0.365333
Non-CAZymes	Other	g8526	42		N		Actin	PF00022	0	0.193297	0.26142	0.3709	1.4724
Non-CAZymes	Other	g9283	31		N		Cupin		0	0	0.26142	0	1.4724
Non-CAZymes	Other	g9558	46		Y	Y	Lysophospholipase catalytic domain	PF01735	0	1.33205	0	0	0
Non-CAZymes	Other	g10117	36		N		Transaldolase/Fructose-6-phosphate aldolase	PF00923	0	0	0.49047	1.3583	1.4724
Non-CAZymes	Other	g4808	61		N	Y	Phosphoglucomutase	PF02878	0	0	0.26142	0	1.4724
Non-CAZymes	Other	g49	17		N		Nucleoside diphosphate kinase	PF00334	0	0	0.26142	0.3709	1.4724
Non-CAZymes	Other	g5444	43		N		Adenosyl sinthetase	PF02773	0	0	0.13071	0.3709	2.20307
Non-CAZymes	Other	g5485	58		N		ATPase	PF00006	0	0	1.2166	3.08747	4.4172
Non-CAZymes	Other	g6998	49		N	Y	Enolase	PF00113	0	0.222763	0.26142	0	2.20307
Non-CAZymes	Peptidases/Proteases	g1201	68		N	Y	Aspartyl protease		5.8151	3.26047	3.16179	5.7916	1.4724
Non-CAZymes	Peptidases/Proteases	g6604	53		Y	Y	Serine carboxypeptidase		1.96897	2.982	1.3228	0.9874	1.4724
Non-CAZymes	Peptidases/Proteases	g2311	145		Y	Y	Peptidase		1.9519	1.05035	2.17303	0	2.21413
Non-CAZymes	Peptidases/Proteases	g11219	67		Y	Y	Peptidase		1.18703	1.91195	1.5116	0	1.4724
Non-CAZymes	Peptidases/Proteases	g3437	39		N		Aspartyl protease		1.18703	1.8025	1.34067	0	2.5684
Non-CAZymes	Peptidases/Proteases	g6034	68		N	Y	Serine carboxypeptidase		0.7942	0.9409	1.38089	2.08763	1.10707
Non-CAZymes	Peptidases/Proteases	g6868	70		N	Y	Peptidase		0	1.79797	0.26142	0.3709	1.83773
Non-CAZymes	Peptidases/Proteases	g8845	18		N	Y	Cyclophilin type peptidyl-prolyl cis-trans isomerase/CLD	PF00160	0	0	0.392133	1.3583	0
Non-CAZymes	Redox	g5676	17		N	Y	GMC oxidoreductase	PF00732	5.07103	3.62083	4.1572	1.3583	2.57947
Non-CAZymes	Redox	g7548	104		Y	Y	Galactose oxidase		2.72153	1.1342	1.02114	0	0
Non-CAZymes	Redox	g9473	74		Y	Y	Oxidoreductase		1.94813	1.3275	1.02114	0	0
Non-CAZymes	Redox	g7216	12		N	Y	Cytochrome C		0	0	0.653533	0.9874	1.4724
Non-CAZymes	Redox	g9489	66		N	Y	Catalase	PF00199	0	0	0.882583	2.1001	1.10707
Non-CAZymes	Redox	g8198	66		N		Flavin containing amine oxidoreductase	PF01593	0	0.886513	0	0.3709	1.10707
Non-CAZymes	Redox	g9200	36		N		Aldo/keto reductase family	PF00248	0	0	0.522833	0.9874	3.67547
Non-CAZymes	Redox	g9629	23		N	Y	Iron/manganese superoxide dismutases	PF00081	0	0	0.26142	1.1127	0.730667
1 - Biological function according to the topGO software analysis;
2 - Acession number of Laetiporus sulphureus ATCC 52600 genome;
3 - Molecular weight (kDa);
4 - Classification of CAZymes according to dbCAN (csbl.bmb.uga.edu/dbCAN);
5 - Assigned according to Signal P (www.cbs.dtu.dk/services/SignalP) and Secretome P 2.0 Server (http://www.cbs.dtu.dk/services/SecretomeP);
6 - Assigned ccording to CAZy database (www.cazy.org/) and BLASTp (https://www.ncbi.nlm.nih.gov/BLAST), considering the values: ≤40 identity ≥40%, and coverage ≥80%;
7 - Pfam number (https://pfam.xfam.org);
8 - Average of total spectra counting of biological replicates;
Y: Yes N: No
*Sugarcane bagasse (SCB), sugarcane straw (SCS) and Eucalyptus lignocellulosic biomasses were pre-treated by steam explosion.
Cells in bold indicate upregulation in relation to glucose.
